# Supplementary material for: Network Pharmacology Reveals the Therapeutic Potential of BBB-Permeable Compounds from Lonicera caerulea for Alzheimer’s Disease and Lipid Metabolism Disorders
Source: Int J Mol Sci. 2026 May 19;27(10):4556. doi: 10.3390/ijms27104556 (PMC13208057; doi:10.3390/ijms27104556)
Supplement: Supplementary file 1 [file ijms-27-04556-s001.zip]

Archive with 1 entries (1 files):
- ijms-4234736-supplementary.pdf
